# Supplementary material for: Hydrophobically Modified Isosorbide Dimethacrylates as a Bisphenol-A (BPA)-Free Dental Filling Material
Source: Materials (Basel). 2021 Apr 22;14(9):2139. doi: 10.3390/ma14092139 (PMC8122847; doi:10.3390/ma14092139)
Supplement: Supplementary file 1 [file materials-14-02139-s001.zip]

Archive with 1 entries (1 files):
- materials-1172283-supplementary.pdf
